# Supplementary material for: ZFP36L2 Role in Thyroid Functionality
Source: Int J Mol Sci. 2021 Aug 29;22(17):9379. doi: 10.3390/ijms22179379 (PMC8431063; doi:10.3390/ijms22179379)
Supplement: Supplementary file 1 [file ijms-22-09379-s001.zip]

Archive with 1 entries (1 files):
- ijms-1218201-supplementarfy.pdf
